# Supplementary material for: Empirical evidence for the functional benefit of intra-specific wing shape variation in a sedentary bird, the Oriental Magpie (Pica serica)
Source: Sci Rep. 2025 Aug 12;15:29495. doi: 10.1038/s41598-025-13894-4 (PMC12343764; doi:10.1038/s41598-025-13894-4)
Supplement: Supplementary file 2 — Supplementary Information 2. [file 41598_2025_13894_MOESM2_ESM.xlsx]

## Sheet: Morphological measurements
loc	locno	sex	age	PC1	PC2	PC3	weight	length	loading	area	aspect ratio
AD	AD01	m	s	-0.939776	0.148207	-0.0898065	222.9	296	0.00251014	88800	1.97333
AD	AD02	m	s	-1.61543	0.296345	0.0275204	230	297	0.00246628	93258	1.89172
AD	AD03	m	s	-1.84868	0.434757	-0.129208	223.3	288	0.00256737	86976	1.90728
AD	AD05	f	s	-3.58855	-0.291177	0.409235	168.9	259	.	.	.
AD	AD06	f	a	0.732715	-0.6583	0.123847	225.8	292	0.00256056	88184	1.93377
AD	AD08	m	s	-2.5756	-1.14298	-0.250403	244.4	291	0.00283737	86136	1.96622
AD	AD09	m	a	-0.988918	0.481588	0.14031	218	304	0.00229841	94848	1.94872
AD	AD12	m	a	-0.967829	0.85223	0.0504303	248.2	297	.	.	.
AD	AD13	m	a	1.34401	0.439264	-0.13933	245	303	0.00259161	94536	1.94231
AD	AD16	f	a	-1.92999	-0.279559	0.320457	211.7	277	0.00261733	80884	1.89726
AD	AD17	m	s	-1.38744	0.694106	0.0118116	225.2	294	0.00250322	89964	1.92157
AD	AD18	f	s	-4.35506	-0.45457	0.416687	194.7	270	0.00252137	77220	1.88811
AD	AD22	f	s	-1.59641	0.128053	-0.669236	211.2	280	0.00258317	81760	1.91781
AD	AD23	m	a	1.98306	-0.130236	-1.00475	230.9	296	0.00253269	91168	1.92208
AD	AD25	m	a	1.61645	-1.21415	-1.43224	251.7	306	0.00265338	94860	1.97419
AD	AD26	f	s	-0.251293	-0.671278	-0.569411	230.6	288	0.00270505	85248	1.94595
AD	AD27	m	s	0.029424	-1.27586	-1.95062	205.3	298	0.0022081	92976	1.91026
AD	AD30	f	a	-0.675689	0.670357	1.21318	209.7	273	0.00270469	77532	1.92254
AD	AD32	m	s	-1.1413	0.347239	-0.0214739	219.9	294	0.00236696	92904	1.86076
CW	CW02	m	s	-2.55632	-0.647394	-0.782238	204.5	287	0.00240724	84952	1.93919
CW	CW04	f	a	-1.41388	-0.17533	-0.613943	222.5	282	0.0026837	82908	1.91837
CW	CW06	f	s	-0.694331	0.327511	-0.496093	184.2	270	0.00238539	77220	1.88811
CW	CW11	f	a	1.86635	2.69575	1.18538	200.6	283	0.00242751	82636	1.93836
CW	CW12	f	a	-0.331543	1.78631	1.20113	213.2	283	0.00241461	88296	1.8141
CW	CW14	f	a	2.63059	-0.591094	0.527719	204.5	286	0.00230656	88660	1.84516
CW	CW15	m	s	-2.01343	-0.820211	-0.945393	198.2	280	0.00244089	81200	1.93103
CW	CW17	m	a	-0.0445857	-0.0741546	0.68723	221.7	296	0.00231169	95904	1.82716
CW	CW18	f	s	-3.9031	0.889958	1.10051	194	270	0.00246068	78840	1.84932
CW	CW19	f	a	-0.758643	0.93471	0.656153	193.3	280	0.00233229	82880	1.89189
CW	CW20	f	s	-2.75234	-0.64866	0.0293189	213.1	276	0.00266242	80040	1.90345
CW	CW21	m	s	-0.777548	-0.361035	-1.224	231	290	0.00269105	85840	1.95946
CW	CW25	f	a	0.777391	-0.0769148	1.09895	211.6	282	0.00264209	80088	1.98592
CW	CW26	f	a	-1.14723	-0.436214	-0.909732	201.2	284	0.0024262	82928	1.94521
CW	CW27	f	a	0.830876	1.4654	-0.189498	217	283	0.00260811	83202	1.92517
CW	CW28	m	s	-2.68067	0.3977	0.377118	229.1	292	0.00249869	91688	1.85987
CW	CW30	m	a	0.161941	-1.03904	-0.117944	222.5	291	0.00256579	86718	1.95302
CW	CW31	m	a	-1.28547	0.524522	-0.13012	235.4	302	0.00248239	94828	1.92357
CW	CW34	f	s	0.177108	-0.486254	-0.799134	208.3	278	0.00254857	81732	1.89116
DG	DG04	m	a	-1.21343	0.706984	0.579357	221.3	288	0.00263152	84096	1.9726
DG	DG05	m	s	3.36284	0.769478	0.173254	239.7	293	0.00284059	84384	2.03472
DG	DG07	m	a	-1.27653	-0.255871	1.57165	205.8	288	0.00251614	81792	2.02817
DG	DG08	m	s	-1.26911	-0.234241	-0.466772	213.2	291	0.00242598	87882	1.92715
DG	DG09	f	s	-1.07419	-0.619356	-0.830329	203.9	280	0.00252852	80640	1.94444
DG	DG12	f	s	-0.472152	-0.756143	-1.4665	207.6	276	0.00257594	80592	1.89041
DG	DG14	m	s	-1.55451	-0.62865	-0.338963	207.7	275	0.00265941	78100	1.93662
DG	DG16	m	a	0.370792	-0.206239	-0.707351	221.7	300	0.00239935	92400	1.94805
DG	DG17	m	s	-1.00502	-1.17046	-1.05066	243.4	292	0.00283524	85848	1.98639
DG	DG19	f	a	-2.05969	0.187346	-0.225646	203.1	277	0.00249392	81438	1.88435
DG	DG20	m	s	-0.353571	0.876194	0.147699	222.9	293	0.00255286	87314	1.96644
DG	DG21	m	s	-2.26539	0.567293	0.310441	241.4	297	0.00257213	93852	1.87975
DG	DG22	m	a	-2.97248	-0.817344	0.713621	224.7	297	0.00253881	88506	1.99329
DG	DG23	f	s	-2.7297	-0.40635	0.746827	226	280	0.00278325	81200	1.93103
DG	DG25	m	a	-1.18088	-0.102324	1.14547	244.8	290	0.00289088	84680	1.9863
DG	DG26	m	a	-0.567367	0.657736	0.528804	248	306	0.00256474	96696	1.93671
DG	DG27	f	a	1.0715	0.248472	-0.00284898	246.3	280	0.00309733	79520	1.97183
DG	DG28	m	a	2.51481	-0.323592	-0.00888461	249.2	303	0.00267027	93324	1.96753
DG	DG29	m	s	0.746359	0.174767	-0.277367	222	293	0.0025256	87900	1.95333
DG	DG30	f	a	0.504365	0.0101749	-0.0826004	202.3	286	0.00231158	87516	1.86928
DG	DG34	f	s	-0.634738	-0.551032	-0.803044	201.2	280	0.00241131	83440	1.87919
DG	DG35	m	s	-1.0697	1.05076	-0.137812	225	280	0.00267857	84000	1.86667
DG	DG36	m	s	3.2413	-0.436686	-0.363125	234	293	0.00262709	89072	1.92763
DG	DG38	f	a	-2.99197	1.70636	2.14401	213.9	267	0.00265273	80634	1.76821
DG	DG39	m	a	1.27526	-0.314787	0.321658	235.6	294	0.0026712	88200	1.96
DG	DG40	f	s	-1.8172	-1.15562	-0.84847	223.4	.	.	.	.
DG	DG42	f	s	-3.72788	0.0811896	0.380645	199.9	271	0.00257916	77506	1.8951
DG	DG43	m	a	0.284336	-0.182533	-0.324419	252.2	305	0.00268469	93940	1.98052
DG	DG45	f	s	1.44285	-1.07499	-0.506907	204.6	285	0.00239298	85500	1.9
DG	DG47	f	a	0.131795	0.880029	-0.429666	237.9	284	0.00279225	85200	1.89333
KS	KS01	f	s	-1.21826	-0.295444	-0.616367	206.5	266	0.00271439	76076	1.86014
KS	KS02	f	a	0.377198	0.114216	-0.320494	257.2	292	0.00285981	89936	1.8961
KS	KS04	f	s	-1.33949	0.923235	1.14252	206.3	273	0.00269885	76440	1.95
KS	KS05	f	s	-0.357997	0.154595	-0.434345	201.3	269	0.00256276	78548	1.84247
KS	KS06	f	a	1.70956	0.225434	-1.10986	223.5	283	0.00259787	86032	1.86184
KS	KS08	f	a	0.699284	0.459725	-0.737374	233.6	286	0.00268679	86944	1.88158
KS	KS09	f	a	-1.34247	0.428338	0.758989	196.5	272	0.00245723	79968	1.85034
KS	KS10	m	s	0.336345	-1.469	-2.24959	222.2	279	0.00288556	77004	2.02174
KS	KS11	f	s	-0.915366	-0.718435	-1.28368	186.1	276	0.00229345	81144	1.87755
KS	KS15	m	s	0.202765	-0.621509	-1.61808	245	296	0.00279629	87616	2
KS	KS16	f	a	1.84628	-0.657297	-0.717846	246.4	286	0.00295047	83512	1.9589
KS	KS17	f	s	1.223	-1.66861	-0.757951	189.8	276	0.00235507	80592	1.89041
KS	KS20	f	a	2.61235	0.818328	-0.500404	228.6	297	0.00256566	89100	1.98
KS	KS21	m	a	-2.81053	-0.244424	-0.106017	256.3	294	0.00288665	88788	1.94702
KS	KS23	m	a	0.801136	-0.0830801	0.00226496	246.4	303	0.00265752	92718	1.98039
KS	KS25	f	a	-1.4772	0.202373	1.15143	215.9	277	0.00266925	80884	1.89726
KS	KS29	f	a	-0.227457	-0.212691	0.568329	221.5	278	0.00272864	81176	1.90411
KS	KS30	m	a	-0.0610716	-0.306968	-1.05627	233.8	297	0.00252309	92664	1.90385
KS	KS31	m	a	1.26696	-0.290533	-0.683675	241.6	303	0.00257213	93930	1.95484
KS	KS33	m	s	-0.879318	-0.119022	-0.285888	228.2	288	0.002556	89280	1.85806
KS	KS34	m	a	0.489344	0.618667	0.48158	233.3	294	0.00262761	88788	1.94702
WJ	WJ02	f	a	-2.25696	0.507462	0.149447	215.3	282	0.00243145	88548	1.79618
WJ	WJ03	f	a	-1.52008	-0.76752	0.262962	184.5	280	0.00216753	85120	1.84211
WJ	WJ04	m	s	-1.48498	0.168999	-0.245943	218.1	298	0.00233083	93572	1.89809
WJ	WJ05	f	a	-1.23725	0.00315577	-0.371969	223	283	0.00260922	85466	1.87417
WJ	WJ06		a	1.54501	0.974744	-0.538004	224.2	288	0.00264786	84672	1.95918
WJ	WJ07	m	a	2.19456	0.848848	-1.48417	250.9	306	0.0025623	97920	1.9125
WJ	WJ11	m	s	-0.631091	-1.10517	-0.436393	211.4	294	0.00238095	88788	1.94702
WJ	WJ13	m	s	-2.20681	0.0762329	0.263904	245	292	0.00276	88768	1.92105
WJ	WJ14	m	s	-1.45758	-2.07126	-0.396883	236.3	287	0.0027629	85526	1.92617
WJ	WJ15	f	a	-1.31787	-0.426101	-0.0226257	167.9	282	0.00197149	85164	1.86755
WJ	WJ16	m	s	1.13467	0.339059	-2.20809	242.6	305	0.00254939	95160	1.95513
WJ	WJ20	m	s	-2.51615	0.0549231	0.0779968	227	295	0.00245061	92630	1.87898
WJ	WJ21	m	a	-0.321593	0.00322532	-0.657271	239.1	301	0.00251377	95116	1.90506
WJ	WJ22	m	s	-0.560206	1.06258	0.895962	227.2	300	0.00230894	98400	1.82927
WJ	WJ23	f	a	-4.79658	-0.776622	2.67324	196	277	0.0023586	83100	1.84667
WJ	WJ24	m	s	-3.02728	0.128173	1.0201	224.2	287	0.00256969	87248	1.88816
WJ	WJ25	m	s	0.0627269	-0.533733	0.278858	218.6	294	0.00238313	91728	1.88462
WJ	WJ27	f	s	-0.39358	-1.06331	-0.395834	186.2	278	0.00229378	81176	1.90411
WJ	WJ28	m	a	-0.528783	-0.323652	0.28367	232.5	295	0.00254237	91450	1.90323
WJ	WJ29	m	a	0.803611	-0.38607	-0.0737891	212.8	297	0.00229647	92664	1.90385
WJ	WJ30	m	a	-1.30172	-0.0302689	0.636104	241.4	303	0.00248969	96960	1.89375
WJ	WJ32	f	a	-3.02255	0.48648	0.695452	213.1	282	0.00253582	84036	1.89262
WJ	WJ33	f	a	-0.0742464	0.334088	-0.665223	197.4	284	0.00233245	84632	1.90604
WJ	WJ34	m	a	1.15624	-1.1698	-1.28028	230.2	307	0.0023729	97012	1.94304
WJ	WJ35	m	s	0.0425901	0.165879	0.119884	226.4	292	0.00248507	91104	1.87179
WJ	WJ36	f	a	0.80324	0.923646	0.304923	216.6	285	0.00248366	87210	1.86275
WJ	WJ37	m	s	-0.438092	-0.0128079	-0.125093	223.5	292	0.00250134	89352	1.9085

## Sheet: Model information
Wing 1
Case number	Aspect ratio	Projected area (mm2)
1	1.65047	31604.8
2	1.64209	31627.8
3	1.64488	31702.4
4	1.66071	31736.5
5	1.67374	31756.5
6	1.68584	31775.4
7	1.69608	31843.6
Wing 2
Case number	Aspect ratio	Projected area (mm2)
1	1.71751	28454.5
2	1.70433	28310.2
3	1.69209	28188.2
4	1.67797	28528
5	1.6855	28610.5
6	1.69492	28458.5
7	1.70904	28501.2
Wing 3
Case number	Aspect ratio	Projected area (mm2)
1	1.67661	30392.3
2	1.66493	30407.4
3	1.65235	30393
4	1.64786	30485.7
5	1.66134	30487.1
6	1.67212	30573.4
7	1.68649	30622.5

## Sheet: Lift and drag coefficients
Wing 1																		Wing 2																		Wing 3
3 m/s	Original		Case1		Case2		Case3		Case4		Case5		Case6		Case7			3 m/s	Original		Case1		Case2		Case3		Case4		Case5		Case6		Case7			3 m/s	Original		Case1		Case2		Case3		Case4		Case5		Case6
AoA	CD	CL	CD	CL	CD	CL	CD	CL	CD	CL	CD	CL	CD	CL	CD	CL		AoA	CD	CL	CD	CL	CD	CL	CD	CL	CD	CL	CD	CL	CD	CL	CD	CL		AoA	CD	CL	CD	CL	CD	CL	CD	CL	CD	CL	CD	CL	CD
-30	0.32714	-0.44501	0.30942	-0.44249	0.32685	-0.47776	0.32153	-0.47549	0.3227	-0.47064	0.35837	-0.44622	0.34567	-0.439	0.37409	-0.48478		-30	0.56926	-0.56339	0.55298	-0.52681	0.56177	-0.52067	0.56177	-0.52067	0.56186	-0.52817	0.58376	-0.54843	0.54648	-0.4981	0.55775	-0.50692		-30	0.52142	-0.4386	0.50216	-0.41602	0.50728	-0.42178	0.50727	-0.42454	0.52764	-0.44403	0.52031	-0.43543	0.5134
-26	0.28136	-0.40428	0.24058	-0.39529	0.25721	-0.43367	0.2652	-0.42467	0.27039	-0.42305	0.28677	-0.39369	0.28115	-0.37966	0.30834	-0.43153		-26	0.49201	-0.51548	0.48117	-0.48193	0.48429	-0.4674	0.48429	-0.4674	0.48321	-0.46847	0.49525	-0.4849	0.46821	-0.44517	0.47383	-0.45441		-26	0.4463	-0.38772	0.43777	-0.3687	0.44247	-0.37499	0.44044	-0.38181	0.45999	-0.39832	0.45283	-0.38889	0.45448
-22	0.23156	-0.35174	0.19162	-0.35345	0.20113	-0.36962	0.21148	-0.36761	0.20339	-0.37308	0.22275	-0.33811	0.23481	-0.3333	0.23451	-0.36947		-22	0.41537	-0.45804	0.41253	-0.42781	0.41377	-0.41988	0.41377	-0.41988	0.41783	-0.42181	0.42369	-0.4272	0.40589	-0.40271	0.41018	-0.411		-22	0.38671	-0.35243	0.38128	-0.33418	0.38274	-0.34016	0.38534	-0.3426	0.39637	-0.34999	0.39414	-0.35005	0.39438
-18	0.18017	-0.3206	0.14865	-0.30447	0.1575	-0.319	0.15334	-0.30045	0.16177	-0.31446	0.17144	-0.2886	0.17087	-0.27708	0.18682	-0.31243		-18	0.34878	-0.39351	0.35089	-0.38026	0.35516	-0.37225	0.35516	-0.37225	0.35484	-0.37848	0.36421	-0.3908	0.34784	-0.36288	0.34964	-0.37519		-18	0.33947	-0.31088	0.32995	-0.29294	0.33081	-0.29806	0.32757	-0.29359	0.34098	-0.30548	0.3397	-0.30681	0.33383
-14	0.13467	-0.25115	0.11308	-0.24534	0.12029	-0.26331	0.12111	-0.25864	0.12377	-0.27111	0.14011	-0.25528	0.13494	-0.23369	0.13977	-0.27602		-14	0.30264	-0.35349	0.30374	-0.35258	0.30937	-0.34489	0.30937	-0.34489	0.30998	-0.34789	0.31116	-0.35486	0.30339	-0.33484	0.30615	-0.34301		-14	0.28481	-0.27482	0.28318	-0.24778	0.28674	-0.25671	0.28398	-0.25829	0.29257	-0.25966	0.28561	-0.25443	0.28745
-10	0.10562	-0.21532	0.07585	-0.17066	0.09204	-0.22768	0.09573	-0.23156	0.08349	-0.2333	0.11269	-0.21122	0.11128	-0.20264	0.11233	-0.20381		-10	0.25584	-0.30889	0.26364	-0.31908	0.26414	-0.30423	0.26414	-0.30423	0.26283	-0.31019	0.26553	-0.3311	0.26167	-0.30248	0.26371	-0.31578		-10	0.24278	-0.2416	0.25319	-0.22214	0.24732	-0.22153	0.24593	-0.22686	0.24985	-0.22695	0.24757	-0.22825	0.25488
-6	0.09184	-0.1396	0.06686	-0.08402	0.08613	-0.13102	0.06925	-0.15377	0.07823	-0.16218	0.09347	-0.12605	0.09408	-0.11591	0.08633	-0.08868		-6	0.21059	-0.20945	0.22037	-0.2533	0.21999	-0.2422	0.21999	-0.2422	0.22462	-0.24566	0.22455	-0.26209	0.2196	-0.2428	0.22357	-0.2519		-6	0.21244	-0.20421	0.21623	-0.18679	0.21777	-0.19603	0.21678	-0.19988	0.21415	-0.19419	0.21855	-0.21461	0.22007
-2	0.08976	0.08506	0.07277	0.12665	0.07418	0.12325	0.06796	0.06425	0.07544	0.0738	0.08421	0.1117	0.09621	0.12421	0.07935	0.1587		-2	0.19419	-0.01372	0.19809	-0.12504	0.19444	-0.09886	0.19444	-0.09886	0.1955	-0.08405	0.19361	-0.11298	0.19736	-0.10794	0.19895	-0.073		-2	0.18524	-0.11276	0.19671	-0.09742	0.19434	-0.08561	0.18735	-0.09399	0.18769	-0.07783	0.19339	-0.11306	0.20076
2	0.11799	0.39958	0.10663	0.41158	0.09346	0.36956	0.1275	0.37256	0.10196	0.40051	0.12401	0.41616	0.12553	0.42496	0.10322	0.45897		2	0.20064	0.24955	0.20821	0.24284	0.20079	0.2268	0.20079	0.2268	0.2056	0.23594	0.19713	0.19013	0.20689	0.20464	0.21541	0.21699		2	0.19236	0.16616	0.19902	0.17225	0.20059	0.18675	0.19244	0.17954	0.19972	0.16873	0.1937	0.13167	0.20517
6	0.14933	0.6682	0.16521	0.63326	0.14117	0.62699	0.1806	0.66344	0.14884	0.65275	0.16712	0.68843	0.17374	0.6992	0.1651	0.7464		6	0.24109	0.56173	0.24624	0.55731	0.24813	0.56717	0.24813	0.56717	0.2515	0.59352	0.23624	0.56525	0.24754	0.58314	0.25143	0.57313		6	0.2374	0.52383	0.24488	0.51868	0.24655	0.54061	0.23806	0.54631	0.2485	0.53651	0.24092	0.50977	0.25519
10	0.2264	0.85905	0.2395	0.801	0.20622	0.82323	0.2506	0.81923	0.21248	0.85957	0.23986	0.87815	0.23609	0.87701	0.22521	0.92911		10	0.30007	0.82261	0.31053	0.83786	0.31359	0.8623	0.31359	0.8623	0.3161	0.85232	0.30249	0.8556	0.31262	0.85008	0.31243	0.84701		10	0.28966	0.77533	0.30152	0.76449	0.30053	0.79161	0.28965	0.78647	0.3	0.80033	0.29476	0.77607	0.3151
14	0.31055	0.96317	0.31535	0.90112	0.29063	0.95176	0.31828	0.96825	0.29726	0.98084	0.31923	0.99592	0.32292	1.01163	0.31644	1.06247		14	0.3857	1.08699	0.38664	1.07611	0.3928	1.10228	0.3928	1.10228	0.39324	1.10537	0.38514	1.12549	0.39175	1.11261	0.39059	1.13983		14	0.35848	0.98545	0.35527	0.93377	0.3675	0.99323	0.34903	0.9737	0.36589	1.00413	0.36264	0.97519	0.3781
18	0.39298	1.09105	0.4268	1.05218	0.3869	1.07935	0.41479	1.09721	0.39538	1.11529	0.41308	1.13832	0.42048	1.14661	0.40963	1.19347		18	0.47765	1.28671	0.48364	1.27617	0.47625	1.30109	0.47625	1.30109	0.49126	1.31595	0.47805	1.33737	0.47533	1.32644	0.47371	1.3298		18	0.43413	1.14613	0.43671	1.08965	0.44314	1.13493	0.42836	1.13565	0.44568	1.15871	0.43265	1.13253	0.45828
22	0.51719	1.21517	0.53456	1.14062	0.5081	1.18393	0.52809	1.20549	0.51333	1.21833	0.51754	1.24386	0.52996	1.26014	0.52578	1.30702		22	0.58092	1.42582	0.57979	1.40095	0.57541	1.41921	0.57541	1.41921	0.57293	1.44391	0.57522	1.45173	0.57846	1.44631	0.58846	1.46552		22	0.52238	1.22606	0.52223	1.18194	0.53021	1.21204	0.51494	1.21078	0.53268	1.25016	0.51888	1.2044	0.54324
26	0.64292	1.26065	0.6454	1.17419	0.62512	1.24231	0.65933	1.2634	0.62167	1.2665	0.62742	1.28353	0.65062	1.30703	0.65073	1.34098		26	0.70818	1.51358	0.69043	1.48284	0.68969	1.49951	0.68969	1.49951	0.69956	1.52166	0.69722	1.55097	0.68637	1.55002	0.70317	1.56069		26	0.62209	1.35644	0.62746	1.27626	0.63441	1.31406	0.62189	1.30935	0.63877	1.35249	0.6241	1.32176	0.64971
30	0.77588	1.29505	0.76497	1.19467	0.75297	1.25553	0.78124	1.2815	0.75626	1.29427	0.76423	1.32485	0.77357	1.31978	0.78691	1.35645		30	0.84229	1.53292	0.82952	1.5249	0.82875	1.53638	0.82875	1.53638	0.8286	1.55461	0.82684	1.58499	0.8174	1.58598	0.82327	1.57982		30	0.73548	1.37464	0.74068	1.32345	0.75115	1.37125	0.7341	1.3712	0.74909	1.39778	0.74299	1.38266	0.76591
34	0.88652	1.30195	0.88898	1.21676	0.87688	1.27219	0.92127	1.2862	0.87353	1.28616	0.89137	1.31762	0.90607	1.31073	0.91101	1.33799		34	0.96992	1.52651	0.96436	1.51654	0.95917	1.54241	0.95917	1.54241	0.97214	1.55575	0.9746	1.57526	0.9441	1.58309	0.95966	1.58674		34	0.84877	1.35477	0.84656	1.33872	0.86772	1.3878	0.8539	1.39269	0.86471	1.37166	0.84676	1.35492	0.87168
38	1.01226	1.26857	1.01005	1.18237	1.01017	1.24936	1.01857	1.26534	0.99807	1.25882	1.01276	1.28885	1.02044	1.28444	1.02606	1.31923		38	1.0999	1.48618	1.09277	1.49142	1.08951	1.52017	1.08951	1.52017	1.09097	1.51823	1.08515	1.54709	1.06754	1.54074	1.08507	1.56004		38	0.96941	1.32327	0.95845	1.28326	0.97244	1.30679	0.95482	1.29716	0.98311	1.34224	0.97039	1.32973	0.9935
42	1.12568	1.22946	1.12474	1.14027	1.1056	1.20665	1.1466	1.21491	1.11687	1.21431	1.12241	1.23696	1.14058	1.24479	1.14418	1.27754		42	1.21942	1.44108	1.19813	1.45107	1.21839	1.46964	1.21839	1.46964	1.21138	1.48504	1.2174	1.49778	1.19552	1.50973	1.20786	1.50192		42	1.0809	1.28685	1.0698	1.24748	1.08565	1.27929	1.06771	1.27211	1.09343	1.29872	1.08023	1.2912	1.11297
46	1.22995	1.17877	1.23281	1.08193	1.21514	1.14519	1.27447	1.15857	1.22162	1.15664	1.23349	1.18418	1.2481	1.18806	1.25812	1.21403		46	1.3382	1.39958	1.34185	1.40818	1.34695	1.42955	1.34695	1.42955	1.34347	1.43265	1.3567	1.44894	1.33105	1.45639	1.34698	1.4559		46	1.18712	1.22953	1.18477	1.2058	1.20367	1.23745	1.18387	1.23149	1.21103	1.25986	1.18749	1.25427	1.22282
50	1.34153	1.11219	1.34309	1.02071	1.32328	1.07458	1.36257	1.09238	1.33289	1.08909	1.3207	1.11482	1.34689	1.12272	1.36274	1.14376		50	1.45749	1.34171	1.46905	1.34805	1.47832	1.37581	1.47832	1.37581	1.46743	1.37421	1.48281	1.40416	1.45506	1.38492	1.46842	1.40863		50	1.29302	1.19512	1.2916	1.15624	1.31241	1.19168	1.29474	1.18558	1.31676	1.21133	1.30504	1.20618	1.33855
5 m/s	Original		Case1		Case2		Case3		Case4		Case5		Case6		Case7			5 m/s	Original		Case1		Case2		Case3		Case4		Case5		Case6		Case7			5 m/s	Original		Case1		Case2		Case3		Case4		Case5		Case6
AoA	CD	CL	CD	CL	CD	CL	CD	CL	CD	CL	CD	CL	CD	CL	CD	CL		AoA	CD	CL	CD	CL	CD	CL	CD	CL	CD	CL	CD	CL	CD	CL	CD	CL		AoA	CD	CL	CD	CL	CD	CL	CD	CL	CD	CL	CD	CL	CD
-30	0.36968	-0.39621	0.36287	-0.40097	0.38868	-0.40975	0.38396	-0.41158	0.37825	-0.39847	0.38911	-0.38569	0.38876	-0.39089	0.39726	-0.42683		-30	0.52361	-0.51068	0.53695	-0.49229	0.38868	-0.40975	0.52145	-0.47542	0.52804	-0.48066	0.53919	-0.49067	0.53045	-0.47833	0.52939	-0.46478		-30	0.46857	-0.42293	0.47444	-0.38957	0.47814	-0.39351	0.4814	-0.39583	0.4883	-0.40675	0.48654	-0.4012	0.48333
-26	0.31157	-0.35122	0.30802	-0.34847	0.32669	-0.35309	0.31643	-0.35464	0.30804	-0.34337	0.33041	-0.32756	0.33038	-0.33769	0.33234	-0.36952		-26	0.45165	-0.46262	0.46673	-0.43914	0.32669	-0.35309	0.45403	-0.4287	0.45961	-0.43306	0.46234	-0.43568	0.45755	-0.42786	0.45713	-0.42359		-26	0.40097	-0.374	0.41611	-0.34531	0.41657	-0.34295	0.41988	-0.34654	0.42218	-0.35814	0.42381	-0.35375	0.42323
-22	0.26933	-0.30448	0.25753	-0.29163	0.26863	-0.30673	0.26526	-0.29806	0.25447	-0.29548	0.27418	-0.27513	0.27667	-0.27992	0.28029	-0.3173		-22	0.39068	-0.41888	0.40116	-0.38805	0.26863	-0.30673	0.39495	-0.38357	0.39844	-0.38579	0.39798	-0.38544	0.39352	-0.38071	0.39326	-0.37417		-22	0.34796	-0.32028	0.35989	-0.29506	0.36129	-0.29515	0.36313	-0.29746	0.36623	-0.30674	0.36752	-0.30648	0.3688
-18	0.22513	-0.27407	0.21925	-0.24766	0.2256	-0.25557	0.21988	-0.25137	0.20983	-0.25423	0.23521	-0.24225	0.23418	-0.23966	0.23736	-0.27797		-18	0.33015	-0.35953	0.34714	-0.34521	0.2256	-0.25557	0.34207	-0.34563	0.34288	-0.34508	0.34249	-0.34461	0.34079	-0.34057	0.33989	-0.33212		-18	0.29998	-0.2778	0.31092	-0.24768	0.31097	-0.25679	0.31285	-0.25888	0.31545	-0.26169	0.31717	-0.26938	0.31499
-14	0.19447	-0.21752	0.18281	-0.22351	0.19704	-0.21305	0.1906	-0.21342	0.1707	-0.2193	0.20139	-0.19873	0.20307	-0.20359	0.19847	-0.23188		-14	0.28141	-0.31116	0.30387	-0.31922	0.19704	-0.21305	0.2936	-0.30827	0.29702	-0.30885	0.29829	-0.31089	0.29376	-0.30989	0.2976	-0.30107		-14	0.25551	-0.23174	0.26839	-0.20777	0.26846	-0.21989	0.27017	-0.22295	0.26841	-0.22181	0.27653	-0.22901	0.27088
-10	0.16294	-0.17325	0.14997	-0.14786	0.16378	-0.16969	0.15705	-0.17662	0.14683	-0.18292	0.17679	-0.17189	0.17505	-0.17764	0.1726	-0.18687		-10	0.24039	-0.26112	0.25843	-0.28598	0.16378	-0.16969	0.2486	-0.26486	0.25818	-0.27667	0.25864	-0.27854	0.25401	-0.27219	0.25655	-0.26908		-10	0.21879	-0.20513	0.23257	-0.18123	0.23562	-0.18128	0.23391	-0.18073	0.23224	-0.1809	0.2347	-0.18921	0.23503
-6	0.14496	-0.11686	0.13363	-0.08747	0.14651	-0.11742	0.13827	-0.13036	0.13085	-0.1326	0.14996	-0.10382	0.14669	-0.11542	0.15825	-0.08976		-6	0.20524	-0.17243	0.21487	-0.21504	0.14651	-0.11742	0.21068	-0.2015	0.21902	-0.21365	0.21566	-0.21958	0.21589	-0.20794	0.21816	-0.20973		-6	0.19176	-0.16953	0.20357	-0.14625	0.20201	-0.13553	0.2013	-0.13857	0.19732	-0.14668	0.20735	-0.15606	0.20228
-2	0.129	0.15508	0.13914	0.09856	0.1374	0.08262	0.13027	0.04957	0.11596	0.10022	0.141	0.09765	0.14413	0.09014	0.13275	0.10692		-2	0.17957	-0.03254	0.18852	-0.10565	0.1374	0.08262	0.18518	-0.08058	0.19318	-0.09302	0.18894	-0.1115	0.18958	-0.10898	0.19069	-0.10703		-2	0.16818	-0.05306	0.17752	-0.05041	0.17877	-0.05377	0.18028	-0.05797	0.17704	-0.06875	0.1824	-0.07145	0.18466
2	0.13714	0.38998	0.15605	0.35076	0.15571	0.36063	0.14603	0.33307	0.12821	0.3728	0.1594	0.37058	0.15152	0.37941	0.14649	0.36245		2	0.17949	0.16712	0.18709	0.12333	0.15571	0.36063	0.18356	0.1509	0.1918	0.11765	0.18441	0.1195	0.18685	0.11411	0.19093	0.12216		2	0.16677	0.13011	0.17832	0.14898	0.18008	0.17558	0.1772	0.14439	0.17546	0.13993	0.18315	0.14965	0.18267
6	0.1826	0.62451	0.19959	0.58752	0.18967	0.60448	0.17971	0.58812	0.17846	0.60969	0.19351	0.60964	0.18779	0.60935	0.18562	0.59933		6	0.20921	0.4867	0.20912	0.43798	0.18967	0.60448	0.2144	0.48655	0.2213	0.47737	0.20768	0.43072	0.21511	0.45997	0.21593	0.4531		6	0.19109	0.43271	0.20868	0.44811	0.21029	0.49645	0.20807	0.44728	0.20865	0.45922	0.21098	0.45165	0.21364
10	0.24247	0.8188	0.26155	0.81047	0.24283	0.78703	0.23	0.77705	0.22608	0.81618	0.24307	0.81217	0.2426	0.81655	0.24152	0.79556		10	0.25251	0.70965	0.25239	0.69542	0.24283	0.78703	0.25551	0.7067	0.27053	0.72276	0.25367	0.69096	0.25814	0.70074	0.2616	0.7032		10	0.23873	0.71819	0.25344	0.72993	0.25185	0.74321	0.25476	0.75406	0.25123	0.72912	0.25526	0.74116	0.2569
14	0.32145	0.96238	0.3367	0.93161	0.3197	0.96076	0.30782	0.93428	0.30086	0.97538	0.32509	0.98525	0.31624	0.98465	0.31689	0.99016		14	0.31453	0.95465	0.32236	0.963	0.3197	0.96076	0.31832	0.94478	0.33001	0.96321	0.31708	0.95764	0.32215	0.94794	0.32105	0.95897		14	0.29297	0.92048	0.3012	0.88322	0.30669	0.92406	0.30305	0.93232	0.301	0.92657	0.30303	0.91824	0.30901
18	0.39239	1.09988	0.42616	1.05506	0.40179	1.06652	0.39496	1.06026	0.38985	1.09776	0.40747	1.09936	0.39921	1.1141	0.41207	1.12065		18	0.39067	1.14169	0.39612	1.15403	0.40179	1.06652	0.39915	1.15185	0.4107	1.16987	0.39403	1.16372	0.40314	1.15076	0.39711	1.1657		18	0.35465	1.06612	0.36679	1.04516	0.36984	1.08412	0.37032	1.09174	0.36752	1.07846	0.37089	1.08393	0.38247
22	0.48643	1.1803	0.51907	1.14005	0.50838	1.16479	0.49235	1.16253	0.48687	1.18703	0.50794	1.19457	0.5054	1.20134	0.50674	1.1998		22	0.48457	1.28931	0.48419	1.27673	0.50838	1.16479	0.48445	1.2969	0.50212	1.3138	0.4878	1.31702	0.50121	1.31955	0.49157	1.32248		22	0.43351	1.15388	0.44615	1.12792	0.44584	1.15849	0.44813	1.17334	0.44557	1.16589	0.4484	1.17129	0.45514
26	0.59602	1.21602	0.61491	1.18097	0.60861	1.19924	0.59249	1.21199	0.60144	1.23564	0.6105	1.25405	0.60477	1.26088	0.61193	1.25477		26	0.5852	1.39734	0.577	1.38125	0.60861	1.19924	0.58234	1.39176	0.60166	1.41228	0.57821	1.41708	0.59512	1.42053	0.58879	1.42717		26	0.52376	1.26927	0.53217	1.21979	0.53688	1.24712	0.53296	1.25386	0.53616	1.27866	0.5393	1.26049	0.54629
30	0.7052	1.23052	0.72012	1.21085	0.71051	1.20624	0.70888	1.22004	0.69844	1.23766	0.71734	1.24428	0.71331	1.25923	0.71533	1.26191		30	0.69528	1.44131	0.68844	1.42028	0.71051	1.20624	0.69287	1.43552	0.70504	1.46856	0.68889	1.46085	0.70219	1.4647	0.69199	1.47349		30	0.62587	1.32649	0.62694	1.28722	0.63907	1.31927	0.63026	1.33217	0.62616	1.33774	0.63945	1.3385	0.64958
34	0.8106	1.25347	0.83609	1.20327	0.81877	1.21961	0.82101	1.22057	0.81366	1.24141	0.82839	1.24815	0.83517	1.25785	0.81967	1.26691		34	0.80765	1.44969	0.81568	1.46255	0.81877	1.21961	0.81827	1.48114	0.83176	1.48583	0.81458	1.49645	0.82362	1.48711	0.82131	1.49876		34	0.73932	1.34811	0.73867	1.31746	0.75192	1.36192	0.73938	1.37068	0.73741	1.36272	0.75797	1.37556	0.76072
38	0.9248	1.2255	0.95078	1.19648	0.9407	1.21598	0.93697	1.22019	0.93905	1.23832	0.94268	1.2504	0.94243	1.24491	0.93121	1.24869		38	0.91937	1.42718	0.92121	1.40968	0.9407	1.21598	0.93117	1.42366	0.94184	1.4352	0.91948	1.4382	0.93403	1.43021	0.93317	1.45027		38	0.83279	1.29482	0.83822	1.27719	0.8544	1.2809	0.84149	1.29252	0.84434	1.29354	0.8562	1.3091	0.86578
42	1.05876	1.19338	1.05917	1.17462	1.05211	1.1931	1.04508	1.19107	1.0575	1.21162	1.0586	1.22515	1.04836	1.22154	1.0426	1.22281		42	1.03012	1.4005	1.03062	1.40417	1.05211	1.1931	1.04103	1.39336	1.06166	1.41779	1.04147	1.4137	1.05449	1.40827	1.04917	1.42496		42	0.93071	1.25823	0.937	1.23495	0.95472	1.26455	0.95282	1.27764	0.94984	1.26136	0.97002	1.28283	0.98218
46	1.15839	1.1438	1.15837	1.12987	1.14727	1.15532	1.14862	1.15509	1.16676	1.16371	1.15917	1.18149	1.15576	1.17421	1.15177	1.1717		46	1.14085	1.35199	1.15268	1.36066	1.14727	1.15532	1.15851	1.36006	1.18702	1.37263	1.16089	1.37393	1.1666	1.36714	1.16893	1.38356		46	1.03439	1.22638	1.05438	1.22012	1.0682	1.24593	1.06811	1.25792	1.05623	1.24493	1.07662	1.27245	1.09093
50	1.25724	1.08977	1.2538	1.07406	1.24229	1.08597	1.24139	1.10486	1.26149	1.1067	1.26437	1.11162	1.24729	1.12164	1.23898	1.12519		50	1.25621	1.31205	1.2729	1.31938	1.24229	1.08597	1.27802	1.31414	1.29465	1.33329	1.27518	1.33414	1.28835	1.32845	1.27482	1.34396		50	1.13462	1.18477	1.1548	1.18313	1.17809	1.21033	1.16751	1.2141	1.16366	1.20773	1.18454	1.22658	1.19098
7 m/s	Original		Case1		Case2		Case3		Case4		Case5		Case6		Case7			7 m/s	Original		Case1		Case2		Case3		Case4		Case5		Case6		Case7			7 m/s	Original		Case1		Case2		Case3		Case4		Case5		Case6
AoA	CD	CL	CD	CL	CD	CL	CD	CL	CD	CL	CD	CL	CD	CL	CD	CL		AoA	CD	CL	CD	CL	CD	CL	CD	CL	CD	CL	CD	CL	CD	CL	CD	CL		AoA	CD	CL	CD	CL	CD	CL	CD	CL	CD	CL	CD	CL	CD
-30	0.37509	-0.39151	0.3807	-0.38939	0.38457	-0.38638	0.39556	-0.39573	0.39175	-0.38003	0.39116	-0.37588	0.39352	-0.37468	0.39431	-0.39788		-30	0.49104	-0.48337	0.50757	-0.45997	0.38457	-0.38638	0.50442	-0.45603	0.49753	-0.45454	0.5098	-0.45982	0.5034	-0.45339	0.49787	-0.44534		-30	0.45295	-0.39374	0.46033	-0.38472	0.46199	-0.38531	0.46492	-0.38523	0.47082	-0.39595	0.4647	-0.39137	0.46605
-26	0.3206	-0.34432	0.33168	-0.34977	0.32719	-0.34401	0.34566	-0.3458	0.33435	-0.3332	0.33653	-0.32388	0.33734	-0.31817	0.33716	-0.34701		-26	0.43095	-0.44592	0.44554	-0.41845	0.32719	-0.34401	0.44281	-0.41488	0.4344	-0.41	0.44551	-0.41695	0.43983	-0.41091	0.43745	-0.40651		-26	0.39555	-0.35628	0.40572	-0.34216	0.40883	-0.34462	0.41286	-0.34608	0.41013	-0.35136	0.41027	-0.34973	0.41297
-22	0.27916	-0.29188	0.27547	-0.29313	0.28351	-0.29217	0.29504	-0.29074	0.28555	-0.2776	0.29096	-0.27511	0.29068	-0.26731	0.28895	-0.28925		-22	0.37399	-0.39883	0.38832	-0.37452	0.28351	-0.29217	0.3882	-0.37596	0.37902	-0.36972	0.3877	-0.37412	0.38397	-0.36809	0.38258	-0.36575		-22	0.34101	-0.30801	0.35423	-0.29806	0.35592	-0.29879	0.35869	-0.29939	0.35955	-0.30702	0.35353	-0.30107	0.35688
-18	0.23923	-0.24381	0.23716	-0.24085	0.24413	-0.24105	0.25116	-0.2412	0.2446	-0.22992	0.24868	-0.23247	0.24971	-0.22304	0.24378	-0.24568		-18	0.31839	-0.34581	0.33392	-0.32729	0.24413	-0.24105	0.33272	-0.32661	0.32962	-0.32837	0.33608	-0.33029	0.33056	-0.32178	0.32852	-0.31945		-18	0.29512	-0.27118	0.30884	-0.25312	0.30821	-0.25338	0.3102	-0.25153	0.31193	-0.26063	0.30587	-0.25521	0.3114
-14	0.21097	-0.20771	0.20727	-0.18725	0.21328	-0.19879	0.22038	-0.19984	0.2156	-0.18966	0.21736	-0.1906	0.22283	-0.18625	0.21365	-0.19562		-14	0.27197	-0.29577	0.29275	-0.29145	0.21328	-0.19879	0.28203	-0.27709	0.28213	-0.28377	0.2915	-0.28925	0.28378	-0.27791	0.28357	-0.28033		-14	0.25455	-0.23044	0.26791	-0.21023	0.26851	-0.20995	0.26688	-0.20583	0.26829	-0.21297	0.26681	-0.21202	0.27229
-10	0.17754	-0.13828	0.1749	-0.15096	0.18303	-0.14959	0.19407	-0.15333	0.18583	-0.14845	0.19216	-0.15293	0.19927	-0.14722	0.18889	-0.14831		-10	0.23601	-0.24566	0.24856	-0.25094	0.18303	-0.14959	0.24447	-0.23079	0.24209	-0.24109	0.25263	-0.2543	0.24803	-0.23912	0.2464	-0.24071		-10	0.2209	-0.18943	0.2356	-0.17574	0.23791	-0.17783	0.23427	-0.17199	0.2325	-0.1725	0.23508	-0.17959	0.24041
-6	0.15332	-0.09598	0.15708	-0.10154	0.16212	-0.10202	0.17135	-0.10551	0.16643	-0.09713	0.16854	-0.1019	0.17789	-0.09777	0.16621	-0.08598		-6	0.20124	-0.16244	0.21059	-0.19625	0.16212	-0.10202	0.20702	-0.17751	0.20707	-0.1858	0.21367	-0.19808	0.21185	-0.18452	0.21156	-0.18695		-6	0.19206	-0.15492	0.20699	-0.14011	0.2067	-0.13529	0.20869	-0.1345	0.20491	-0.13701	0.20641	-0.13988	0.21004
-2	0.14492	0.05676	0.14472	0.09352	0.14774	0.0509	0.15264	0.04068	0.15052	0.044	0.15387	0.03443	0.15947	0.04004	0.14859	0.0759		-2	0.18022	-0.06302	0.18588	-0.11234	0.14774	0.0509	0.1862	-0.09503	0.18491	-0.0932	0.18774	-0.11288	0.18962	-0.09831	0.18643	-0.10307		-2	0.16902	-0.06747	0.17918	-0.06172	0.18041	-0.05671	0.17965	-0.05592	0.17792	-0.06095	0.18031	-0.06053	0.18094
2	0.15854	0.31251	0.15541	0.26263	0.15537	0.29192	0.15748	0.26672	0.15418	0.28029	0.15234	0.26834	0.16426	0.28121	0.15461	0.30482		2	0.17351	0.1084	0.17683	0.04281	0.15537	0.29192	0.18011	0.07239	0.17882	0.07342	0.17889	0.05034	0.18303	0.07776	0.18085	0.05017		2	0.15703	0.07782	0.17184	0.10848	0.17232	0.12489	0.17087	0.10427	0.17026	0.09512	0.17109	0.10811	0.17293
6	0.1912	0.52708	0.18369	0.4826	0.17898	0.50506	0.17877	0.48563	0.17677	0.51602	0.17807	0.51066	0.18741	0.50186	0.17936	0.50937		6	0.18295	0.3465	0.18698	0.3139	0.17898	0.50506	0.19229	0.34745	0.19123	0.33537	0.18816	0.31822	0.19344	0.33474	0.18934	0.35456		6	0.17059	0.33855	0.18402	0.34011	0.18556	0.35842	0.1844	0.3521	0.18228	0.34255	0.18367	0.35667	0.18785
10	0.23423	0.71485	0.2236	0.67854	0.22584	0.70419	0.21909	0.68167	0.21839	0.69992	0.21517	0.69675	0.22627	0.69926	0.21812	0.68715		10	0.21547	0.61275	0.21589	0.5728	0.22584	0.70419	0.22193	0.61069	0.22353	0.60795	0.21685	0.58215	0.22269	0.59574	0.22498	0.59907		10	0.20223	0.59337	0.21209	0.58892	0.21559	0.61154	0.21665	0.62661	0.20912	0.60308	0.21458	0.6155	0.21715
14	0.29337	0.88743	0.29205	0.86326	0.29206	0.88064	0.27517	0.85752	0.28467	0.88801	0.27489	0.87134	0.27414	0.88191	0.27106	0.88902		14	0.26331	0.81496	0.26744	0.81878	0.29206	0.88064	0.26859	0.83146	0.26795	0.83167	0.25994	0.81217	0.26824	0.82571	0.26981	0.83516		14	0.24685	0.82352	0.25721	0.81434	0.25587	0.83359	0.2545	0.82915	0.25524	0.85629	0.25178	0.8325	0.26293
18	0.3747	1.04356	0.38163	0.99434	0.37304	1.00715	0.35821	0.98569	0.35958	1.01658	0.36723	1.02622	0.37733	1.02701	0.36596	1.02147		18	0.32473	1.00605	0.32569	1.01958	0.37304	1.00715	0.3343	1.04242	0.33506	1.02833	0.32923	1.04926	0.33112	1.04387	0.33103	1.03159		18	0.30058	0.95716	0.30874	0.94954	0.3115	0.95644	0.3021	0.96564	0.30962	0.98423	0.31004	0.98633	0.31319
22	0.48126	1.11116	0.47292	1.09518	0.46512	1.11344	0.4537	1.10552	0.45907	1.12431	0.453	1.12588	0.46699	1.12041	0.46222	1.1332		22	0.40264	1.22073	0.40427	1.20259	0.46512	1.11344	0.41738	1.23109	0.41243	1.22722	0.40188	1.21271	0.41044	1.22785	0.40336	1.24521		22	0.36779	1.09554	0.37331	1.063	0.37571	1.07004	0.37357	1.07989	0.37638	1.08627	0.37838	1.09312	0.37981
26	0.5767	1.18264	0.577	1.15573	0.55909	1.17766	0.55342	1.18066	0.55591	1.19782	0.56326	1.20042	0.56053	1.18916	0.55915	1.20665		26	0.48872	1.29857	0.48682	1.31287	0.55909	1.17766	0.50157	1.33225	0.48911	1.32048	0.49071	1.35917	0.49046	1.37141	0.49848	1.3548		26	0.45011	1.17089	0.44857	1.15417	0.4488	1.16163	0.44684	1.17292	0.44437	1.17661	0.45267	1.18369	0.45692
30	0.66117	1.1988	0.6538	1.12894	0.63815	1.15423	0.62423	1.14608	0.64709	1.18013	0.65269	1.20159	0.66517	1.18343	0.65375	1.20827		30	0.59003	1.37125	0.58022	1.37836	0.63815	1.15423	0.59457	1.40103	0.58524	1.38333	0.5892	1.40967	0.58649	1.41238	0.59614	1.40688		30	0.53546	1.22829	0.53387	1.24152	0.53499	1.25621	0.52814	1.25297	0.52653	1.25301	0.52775	1.25627	0.53924
34	0.75248	1.18084	0.744	1.12108	0.73724	1.15038	0.72605	1.15011	0.73875	1.17573	0.74614	1.19095	0.75396	1.17935	0.74625	1.20162		34	0.69198	1.39741	0.68803	1.40372	0.73724	1.15038	0.70432	1.42295	0.69417	1.4144	0.70251	1.43936	0.6972	1.44225	0.69113	1.42541		34	0.63788	1.28348	0.62726	1.28155	0.63294	1.29709	0.62643	1.30928	0.62412	1.30563	0.6212	1.31171	0.64159
38	0.8576	1.17805	0.84472	1.11595	0.83802	1.14836	0.8243	1.15634	0.84593	1.1702	0.85035	1.18389	0.85287	1.17742	0.83872	1.18598		38	0.7942	1.36713	0.78741	1.376	0.83802	1.14836	0.80088	1.39006	0.79361	1.37831	0.79696	1.3932	0.8033	1.42408	0.798	1.41985		38	0.71768	1.26871	0.73363	1.29893	0.73458	1.28261	0.72164	1.26857	0.72144	1.2615	0.73483	1.3091	0.73917
42	0.95848	1.15812	0.951	1.10398	0.94272	1.13465	0.93614	1.14175	0.94543	1.15083	0.94772	1.16971	0.95503	1.15694	0.944	1.16554		42	0.89487	1.34524	0.90008	1.35425	0.94272	1.13465	0.9039	1.36496	0.89734	1.35471	0.89955	1.36716	0.8873	1.37385	0.90023	1.37849		42	0.81757	1.22912	0.82126	1.25089	0.82709	1.25415	0.82192	1.25368	0.81694	1.25341	0.82511	1.25989	0.83699
46	1.05891	1.1299	1.0484	1.07121	1.04091	1.10501	1.02444	1.11452	1.0437	1.12412	1.04616	1.13541	1.05418	1.12707	1.04026	1.13309		46	0.99341	1.30787	0.99622	1.31939	1.04091	1.10501	1.01736	1.33047	0.99921	1.33811	1.00481	1.33381	0.99749	1.34555	1.00559	1.35702		46	0.91117	1.20007	0.92493	1.21956	0.92243	1.22161	0.92055	1.22825	0.91321	1.22282	0.93386	1.22345	0.93509
50	1.16031	1.08885	1.1501	1.03267	1.13405	1.0654	1.12467	1.07105	1.13611	1.08049	1.14629	1.09481	1.14791	1.08687	1.13404	1.09406		50	1.07839	1.26889	1.11484	1.2942	1.13405	1.0654	1.11981	1.2957	1.10783	1.28749	1.11301	1.29874	1.10436	1.30674	1.10194	1.32003		50	1.00791	1.17825	1.01859	1.18487	1.02314	1.19377	1.02162	1.19611	1.01105	1.18555	1.02431	1.18888	1.03506
9 m/s	Original		Case1		Case2		Case3		Case4		Case5		Case6		Case7			9 m/s	Original		Case1		Case2		Case3		Case4		Case5		Case6		Case7			9 m/s	Original		Case1		Case2		Case3		Case4		Case5		Case6
AoA	CD	CL	CD	CL	CD	CL	CD	CL	CD	CL	CD	CL	CD	CL	CD	CL		AoA	CD	CL	CD	CL	CD	CL	CD	CL	CD	CL	CD	CL	CD	CL	CD	CL		AoA	CD	CL	CD	CL	CD	CL	CD	CL	CD	CL	CD	CL	CD
-30	0.40096	-0.37123	0.37886	-0.37787	0.38673	-0.38516	0.38504	-0.35953	0.39024	-0.3634	0.39339	-0.3767	0.38729	-0.36516	0.38232	-0.37285		-30	0.46766	-0.46649	0.4908	-0.44482	0.38673	-0.38516	0.4948	-0.46317	0.49066	-0.45837	0.48653	-0.44677	0.49351	-0.46664	0.49388	-0.4638		-30	0.43105	-0.39497	0.44762	-0.38243	0.44984	-0.38586	0.44498	-0.37736	0.45116	-0.38764	0.45411	-0.39324	0.44965
-26	0.33709	-0.34696	0.3271	-0.32939	0.33318	-0.34052	0.33732	-0.31754	0.34165	-0.32463	0.34622	-0.33445	0.3361	-0.32176	0.33589	-0.33165		-26	0.40969	-0.42522	0.43401	-0.40726	0.33318	-0.34052	0.43313	-0.42307	0.42425	-0.41317	0.42956	-0.40849	0.43311	-0.42735	0.42891	-0.42063		-26	0.379	-0.35204	0.39506	-0.34547	0.39548	-0.34464	0.39701	-0.34126	0.39925	-0.34802	0.40115	-0.3545	0.40334
-22	0.27971	-0.29974	0.28342	-0.28353	0.28751	-0.29516	0.29401	-0.27207	0.29635	-0.27822	0.30001	-0.28996	0.29173	-0.27299	0.29089	-0.28572		-22	0.3527	-0.37539	0.37661	-0.36272	0.28751	-0.29516	0.37766	-0.37713	0.37031	-0.36826	0.37264	-0.36349	0.37527	-0.38151	0.37432	-0.37757		-22	0.33154	-0.31096	0.34661	-0.30655	0.34792	-0.3053	0.34984	-0.30247	0.34906	-0.30594	0.3514	-0.31331	0.35185
-18	0.24466	-0.2593	0.24415	-0.23304	0.24845	-0.24582	0.25399	-0.22748	0.25376	-0.22727	0.26084	-0.24793	0.25162	-0.22534	0.25132	-0.23532		-18	0.30202	-0.32414	0.32742	-0.32065	0.24845	-0.24582	0.32299	-0.32764	0.31878	-0.3217	0.32226	-0.3175	0.32435	-0.33425	0.32127	-0.32735		-18	0.28906	-0.27744	0.30614	-0.26766	0.3041	-0.2637	0.30651	-0.26322	0.30625	-0.26498	0.30564	-0.2707	0.30974
-14	0.21175	-0.20574	0.2127	-0.18264	0.21437	-0.19685	0.22366	-0.18355	0.22221	-0.18352	0.2271	-0.19989	0.22633	-0.19155	0.2211	-0.18872		-14	0.26156	-0.27999	0.28424	-0.28259	0.21437	-0.19685	0.27642	-0.28374	0.27791	-0.28367	0.2797	-0.27489	0.27923	-0.28896	0.27789	-0.28535		-14	0.25001	-0.23641	0.27057	-0.22867	0.26791	-0.22691	0.26994	-0.22592	0.26717	-0.2244	0.26745	-0.23075	0.2707
-10	0.182	-0.13805	0.18534	-0.12306	0.18965	-0.14118	0.19441	-0.12859	0.19789	-0.13625	0.20106	-0.14769	0.19829	-0.14313	0.19607	-0.12961		-10	0.22746	-0.22685	0.24369	-0.23789	0.18965	-0.14118	0.24204	-0.24828	0.23957	-0.23843	0.24311	-0.23791	0.24086	-0.2451	0.24198	-0.24215		-10	0.22345	-0.20374	0.24076	-0.19657	0.23915	-0.19405	0.2384	-0.19171	0.23624	-0.19018	0.23887	-0.19803	0.23991
-6	0.15554	-0.0499	0.16374	-0.06616	0.16489	-0.08886	0.17341	-0.0728	0.17447	-0.08242	0.17718	-0.09369	0.17521	-0.08691	0.17079	-0.06849		-6	0.19695	-0.16099	0.21136	-0.18604	0.16489	-0.08886	0.21033	-0.1952	0.20819	-0.18599	0.21069	-0.1862	0.209	-0.19156	0.20876	-0.18817		-6	0.19881	-0.16666	0.21251	-0.15359	0.21191	-0.14984	0.21324	-0.15065	0.21169	-0.15117	0.21111	-0.15623	0.2143
-2	0.14119	0.06321	0.15009	0.04234	0.14904	0.02309	0.1578	0.03796	0.15874	0.03043	0.15755	0.01334	0.15819	0.01479	0.15362	0.03904		-2	0.17632	-0.0817	0.18838	-0.12578	0.14904	0.02309	0.18496	-0.12122	0.18599	-0.12455	0.18581	-0.11777	0.18582	-0.13066	0.18537	-0.12435		-2	0.17287	-0.09637	0.18124	-0.06833	0.18262	-0.0682	0.18339	-0.07416	0.18267	-0.07542	0.18627	-0.08988	0.18689
2	0.1462	0.24855	0.1513	0.23269	0.14609	0.20964	0.15277	0.21381	0.15459	0.21971	0.15023	0.20306	0.15371	0.20916	0.15174	0.2224		2	0.16576	0.03643	0.17715	0.00393	0.14609	0.20964	0.17405	-0.0029	0.17476	0.00193	0.17446	0.00247	0.17433	-0.00769	0.17525	-0.00688		2	0.15733	0.02731	0.16571	0.05572	0.1672	0.06322	0.16844	0.05392	0.16752	0.04446	0.16783	0.05471	0.16765
6	0.16691	0.42924	0.16767	0.43485	0.16177	0.40588	0.16926	0.42124	0.16715	0.41724	0.16203	0.40032	0.16732	0.41677	0.17003	0.42903		6	0.16589	0.22805	0.17437	0.21045	0.16177	0.40588	0.17006	0.21094	0.17112	0.22283	0.17274	0.20114	0.17201	0.19062	0.17289	0.21643		6	0.15505	0.20278	0.16653	0.24619	0.1667	0.23819	0.16798	0.23765	0.16652	0.22381	0.16795	0.2431	0.16717
10	0.20615	0.60863	0.19751	0.60372	0.19349	0.59885	0.20161	0.61487	0.19861	0.60129	0.19181	0.59374	0.19283	0.57105	0.20133	0.60081		10	0.1844	0.46553	0.18993	0.45118	0.19349	0.59885	0.18596	0.4505	0.18455	0.44646	0.18661	0.43539	0.18668	0.44512	0.18366	0.44977		10	0.17252	0.42781	0.18151	0.43209	0.1829	0.4484	0.18359	0.44253	0.18277	0.43727	0.18432	0.45087	0.18325
14	0.25786	0.77477	0.24804	0.78805	0.23943	0.75468	0.24876	0.77022	0.24484	0.77288	0.23974	0.76359	0.24436	0.76244	0.25185	0.77585		14	0.2162	0.65913	0.21807	0.64558	0.23943	0.75468	0.21772	0.67018	0.21764	0.66509	0.21765	0.65108	0.21704	0.66022	0.2211	0.66872		14	0.20446	0.64621	0.21363	0.65641	0.21512	0.6759	0.21322	0.65712	0.21474	0.65178	0.21502	0.66712	0.21208
18	0.33461	0.9437	0.31699	0.93605	0.31295	0.92175	0.32	0.93734	0.31543	0.94589	0.31388	0.94097	0.31517	0.92661	0.31978	0.93161		18	0.26393	0.84356	0.26877	0.85881	0.31295	0.92175	0.26607	0.87198	0.26545	0.87392	0.26597	0.86326	0.26263	0.85128	0.26411	0.87458		18	0.24894	0.82844	0.25766	0.86626	0.25728	0.87296	0.258	0.86688	0.25592	0.84585	0.25928	0.87588	0.25754
22	0.42468	1.04991	0.40525	1.03585	0.40066	1.02531	0.40315	1.0352	0.40048	1.04825	0.39361	1.04027	0.39131	1.03143	0.40287	1.04973		22	0.33247	1.03446	0.33544	1.0524	0.40066	1.02531	0.34021	1.06948	0.33119	1.05435	0.335	1.0634	0.32927	1.05841	0.33052	1.07416		22	0.30544	0.9899	0.30831	1.02052	0.31246	1.03256	0.3116	1.02032	0.3121	1.01625	0.31776	1.03767	0.30802
26	0.51311	1.1255	0.49513	1.11029	0.48403	1.09053	0.48906	1.1012	0.48996	1.12099	0.4821	1.11617	0.48083	1.1267	0.49215	1.11955		26	0.41593	1.20061	0.42218	1.20947	0.48403	1.09053	0.41495	1.21293	0.4163	1.20554	0.41171	1.21538	0.40931	1.20416	0.41891	1.22016		26	0.3722	1.09241	0.37506	1.07727	0.3753	1.08471	0.37315	1.07806	0.37471	1.10597	0.37978	1.09096	0.37305
30	0.5823	1.15721	0.58374	1.12444	0.56268	1.10274	0.57666	1.14359	0.58192	1.15688	0.57719	1.15779	0.57245	1.14693	0.57489	1.14491		30	0.49579	1.25583	0.49483	1.26599	0.56268	1.10274	0.4935	1.27894	0.48371	1.26847	0.48768	1.28119	0.48603	1.28058	0.48956	1.29057		30	0.44763	1.1421	0.44103	1.1403	0.44634	1.15899	0.44275	1.14984	0.44413	1.15582	0.443	1.15867	0.4382
34	0.66493	1.14119	0.65247	1.08279	0.64049	1.07546	0.65678	1.11767	0.65934	1.12649	0.64992	1.12052	0.64551	1.12515	0.65069	1.11905		34	0.58711	1.28756	0.58328	1.30059	0.64049	1.07546	0.59114	1.32341	0.58564	1.30429	0.57723	1.31343	0.57639	1.32164	0.58812	1.33389		34	0.53491	1.20452	0.52369	1.20193	0.52537	1.21276	0.52163	1.20521	0.52381	1.21305	0.52299	1.21399	0.51663
38	0.75449	1.11682	0.73135	1.06511	0.72251	1.06405	0.74198	1.09626	0.74705	1.11103	0.73856	1.11039	0.73283	1.10799	0.73676	1.10303		38	0.66921	1.28224	0.68107	1.30121	0.72251	1.06405	0.68905	1.29905	0.68323	1.33066	0.67607	1.31174	0.67217	1.32214	0.68221	1.31286		38	0.62543	1.18976	0.61559	1.22788	0.61632	1.22991	0.60877	1.19521	0.61062	1.18239	0.61711	1.23737	0.6132
42	0.842	1.10322	0.82383	1.05109	0.8137	1.05399	0.83492	1.08481	0.83549	1.09649	0.83261	1.09769	0.82593	1.09674	0.83432	1.09065		42	0.75669	1.25948	0.77371	1.29522	0.8137	1.05399	0.77302	1.29089	0.76501	1.27417	0.76654	1.29374	0.76189	1.26661	0.76053	1.28321		42	0.69896	1.15505	0.69347	1.18493	0.69915	1.18601	0.69283	1.18476	0.69425	1.17885	0.69859	1.19298	0.69328
46	0.92644	1.0854	0.91306	1.03382	0.90505	1.03327	0.92525	1.06139	0.92553	1.07347	0.92071	1.0755	0.91587	1.07048	0.92005	1.05939		46	0.84484	1.23065	0.87735	1.28092	0.90505	1.03327	0.87803	1.27447	0.86915	1.26361	0.87184	1.27576	0.86354	1.26119	0.8724	1.26518		46	0.78999	1.14318	0.77642	1.17776	0.79016	1.17753	0.78223	1.17401	0.78453	1.16483	0.79174	1.18439	0.77871
50	1.01183	1.04784	1.00718	1.00442	0.99302	1.00519	1.0083	1.03827	1.01473	1.04072	1.01254	1.04151	1.00112	1.04349	1.00401	1.02836		50	0.93942	1.1968	0.97532	1.24586	0.99302	1.00519	0.97328	1.25546	0.9646	1.23064	0.96461	1.24563	0.96112	1.23444	0.97646	1.22965		50	0.87035	1.12441	0.86866	1.14861	0.87505	1.13347	0.87539	1.14926	0.86932	1.13351	0.88354	1.14115	0.87154
11 m/s	Original		Case1		Case2		Case3		Case4		Case5		Case6		Case7			11 m/s	Original		Case1		Case2		Case3		Case4		Case5		Case6		Case7			11 m/s	Original		Case1		Case2		Case3		Case4		Case5		Case6
AoA	CD	CL	CD	CL	CD	CL	CD	CL	CD	CL	CD	CL	CD	CL	CD	CL		AoA	CD	CL	CD	CL	CD	CL	CD	CL	CD	CL	CD	CL	CD	CL	CD	CL		AoA	CD	CL	CD	CL	CD	CL	CD	CL	CD	CL	CD	CL	CD
-30	0.39399	-0.35495	0.36632	-0.36894	0.37889	-0.37342	0.38924	-0.35777	0.38702	-0.35255	0.38714	-0.36385	0.38389	-0.36612	0.38047	-0.37251		-30	0.44235	-0.43598	0.4682	-0.4288	0.37889	-0.37342	0.46515	-0.43331	0.46077	-0.43265	0.46527	-0.43194	0.46803	-0.44286	0.46171	-0.43106		-30	0.41267	-0.38272	0.43066	-0.37735	0.42912	-0.37418	0.4357	-0.3812	0.43368	-0.38194	0.43187	-0.38194	0.43308
-26	0.35112	-0.32282	0.32106	-0.33023	0.33208	-0.33625	0.34085	-0.3211	0.33984	-0.31498	0.33855	-0.32257	0.33308	-0.32134	0.33058	-0.32742		-26	0.38666	-0.39776	0.41195	-0.38873	0.33208	-0.33625	0.40891	-0.39496	0.4036	-0.39362	0.41237	-0.39702	0.40838	-0.403	0.40418	-0.39013		-26	0.36364	-0.34655	0.38587	-0.34615	0.38333	-0.34118	0.38753	-0.34647	0.38855	-0.34921	0.38423	-0.34806	0.38809
-22	0.28855	-0.29002	0.27946	-0.28286	0.29116	-0.29288	0.30101	-0.28023	0.29879	-0.27601	0.29349	-0.2784	0.29106	-0.27752	0.28794	-0.28444		-22	0.33466	-0.35281	0.35897	-0.34554	0.29116	-0.29288	0.35439	-0.35099	0.35411	-0.35228	0.35908	-0.35218	0.35588	-0.35786	0.35272	-0.34659		-22	0.31891	-0.30982	0.33848	-0.30633	0.33827	-0.3037	0.34152	-0.30934	0.34187	-0.31125	0.34222	-0.31461	0.34398
-18	0.25875	-0.25547	0.24407	-0.22951	0.25363	-0.25067	0.26262	-0.23197	0.26225	-0.23257	0.25764	-0.23737	0.25669	-0.24072	0.25385	-0.24401		-18	0.28704	-0.3018	0.31092	-0.30328	0.25363	-0.25067	0.31038	-0.31177	0.30688	-0.30969	0.30996	-0.30633	0.3045	-0.30851	0.30272	-0.2974		-18	0.27917	-0.27537	0.29795	-0.26933	0.29739	-0.2665	0.30021	-0.27048	0.30031	-0.27341	0.2977	-0.27319	0.29931
-14	0.21874	-0.19516	0.21687	-0.18031	0.22394	-0.19763	0.23021	-0.1834	0.23062	-0.18281	0.22915	-0.1956	0.22844	-0.19461	0.22558	-0.19503		-14	0.24816	-0.2547	0.2705	-0.26719	0.22394	-0.19763	0.2667	-0.27248	0.2668	-0.27191	0.26941	-0.26684	0.26795	-0.2728	0.26475	-0.25899		-14	0.24415	-0.23949	0.2645	-0.23816	0.26173	-0.23037	0.2668	-0.23645	0.26584	-0.23826	0.26401	-0.2399	0.26545
-10	0.19564	-0.14312	0.19349	-0.12364	0.20215	-0.14357	0.2102	-0.13461	0.20763	-0.13519	0.20438	-0.1412	0.20314	-0.14105	0.20032	-0.13234		-10	0.22149	-0.2146	0.23668	-0.23029	0.20215	-0.14357	0.23306	-0.23277	0.23444	-0.23173	0.23311	-0.2278	0.23608	-0.23507	0.23114	-0.21956		-10	0.22205	-0.21762	0.2437	-0.21538	0.2381	-0.20454	0.23815	-0.20318	0.23889	-0.2083	0.23565	-0.20418	0.23699
-6	0.17039	-0.06897	0.17822	-0.07332	0.18311	-0.08881	0.18916	-0.08135	0.19091	-0.08128	0.18556	-0.08859	0.18415	-0.08909	0.18228	-0.07945		-6	0.19456	-0.15497	0.20602	-0.18021	0.18311	-0.08881	0.20308	-0.18045	0.2057	-0.18059	0.2045	-0.18144	0.20692	-0.18887	0.20534	-0.17688		-6	0.19734	-0.17553	0.21312	-0.15607	0.21397	-0.1614	0.21772	-0.16661	0.21612	-0.16642	0.21395	-0.16463	0.21514
-2	0.15524	0.00556	0.16322	0.0019	0.16446	-0.0113	0.17508	-0.00551	0.17599	-0.007	0.16809	-0.0227	0.16827	-0.01757	0.16665	-0.00442		-2	0.17362	-0.0902	0.18366	-0.12057	0.16446	-0.0113	0.18185	-0.12459	0.18302	-0.12241	0.18323	-0.12988	0.18536	-0.13494	0.18524	-0.12376		-2	0.17206	-0.11017	0.18527	-0.08516	0.18717	-0.09213	0.1888	-0.09692	0.18708	-0.09634	0.1874	-0.09415	0.18904
2	0.14354	0.1686	0.14905	0.16022	0.149	0.13855	0.15658	0.12474	0.15707	0.13047	0.14879	0.11838	0.15179	0.12739	0.14919	0.14493		2	0.16251	-0.00251	0.17059	-0.0299	0.149	0.13855	0.1691	-0.02612	0.16994	-0.03174	0.17208	-0.04101	0.17163	-0.0401	0.17316	-0.03871		2	0.15415	-0.00965	0.16746	0.01095	0.16878	0.00385	0.17015	-0.00821	0.16811	-0.00166	0.16855	0.00177	0.1698
6	0.15186	0.30861	0.15198	0.33322	0.15264	0.31817	0.1582	0.30359	0.15547	0.29966	0.15008	0.30018	0.15311	0.3103	0.15383	0.33134		6	0.15665	0.14584	0.16248	0.11128	0.15264	0.31817	0.16149	0.12432	0.16143	0.12066	0.16339	0.11167	0.16215	0.11433	0.1652	0.10106		6	0.14612	0.13925	0.15967	0.14359	0.15977	0.14607	0.16132	0.1309	0.15939	0.12048	0.16039	0.13347	0.16041
10	0.18116	0.48875	0.17341	0.50082	0.17264	0.49687	0.17824	0.49327	0.17724	0.4923	0.16773	0.47189	0.17088	0.47332	0.17306	0.49919		10	0.16358	0.32642	0.16783	0.31359	0.17264	0.49687	0.1662	0.32378	0.16551	0.32239	0.16645	0.30155	0.16618	0.32826	0.16652	0.31109		10	0.15236	0.2988	0.16383	0.30536	0.16533	0.3146	0.16578	0.30028	0.16375	0.2871	0.16564	0.31124	0.16548
14	0.23068	0.6702	0.2121	0.66076	0.21104	0.6535	0.21575	0.65116	0.21295	0.65557	0.20664	0.65084	0.20802	0.64105	0.21257	0.66469		14	0.18459	0.5212	0.18707	0.52742	0.21104	0.6535	0.18602	0.5319	0.18625	0.5346	0.18524	0.52084	0.18675	0.53462	0.18482	0.52669		14	0.17495	0.50839	0.18093	0.49439	0.1832	0.50947	0.18273	0.49771	0.18299	0.49918	0.1829	0.49933	0.18321
18	0.29047	0.82807	0.27259	0.80836	0.26664	0.79398	0.2725	0.80351	0.27327	0.81619	0.26148	0.79981	0.26384	0.79505	0.26867	0.80885		18	0.2205	0.68688	0.2228	0.71829	0.26664	0.79398	0.22211	0.72616	0.22685	0.73804	0.21905	0.73571	0.21717	0.74527	0.22081	0.74498		18	0.20815	0.69634	0.21386	0.68292	0.21906	0.71048	0.21698	0.69494	0.21601	0.68507	0.21628	0.6943	0.21516
22	0.34955	0.92777	0.34908	0.90229	0.33807	0.90287	0.34261	0.91475	0.34322	0.92713	0.34006	0.92313	0.33554	0.90121	0.34206	0.92478		22	0.27713	0.87095	0.27572	0.89355	0.33807	0.90287	0.27718	0.90513	0.2743	0.89454	0.27195	0.9044	0.27411	0.90502	0.27099	0.89928		22	0.25117	0.87344	0.25554	0.87007	0.25897	0.88088	0.25527	0.86338	0.25896	0.87138	0.2598	0.88048	0.25643
26	0.42329	1.00014	0.42746	0.98208	0.41495	0.98174	0.4236	1.00715	0.42522	1.01064	0.41489	1.00188	0.40862	0.97314	0.42371	1.00281		26	0.35209	1.06284	0.35119	1.06094	0.41495	0.98174	0.34934	1.06805	0.34576	1.06009	0.34761	1.07827	0.35237	1.08608	0.35101	1.07363		26	0.31304	0.98954	0.30931	0.99125	0.3158	0.9992	0.31021	0.99723	0.31778	1.01133	0.31966	1.0202	0.31662
30	0.51729	1.05345	0.50321	0.99812	0.49215	1.0059	0.49949	1.03477	0.50421	1.04641	0.49715	1.04052	0.48995	1.01653	0.4977	1.02994		30	0.41981	1.14127	0.41661	1.14311	0.49215	1.0059	0.41726	1.14837	0.418	1.15485	0.4162	1.16179	0.41704	1.16867	0.41588	1.16441		30	0.37591	1.0397	0.37018	1.03075	0.37376	1.03565	0.37118	1.03055	0.37738	1.04709	0.37372	1.04114	0.37601
34	0.59126	1.03777	0.57835	0.99809	0.56455	0.99766	0.57503	1.02562	0.58147	1.03972	0.56726	1.03759	0.5611	1.00521	0.57428	1.01589		34	0.49861	1.18759	0.49306	1.2037	0.56455	0.99766	0.49738	1.19907	0.49609	1.19694	0.49622	1.20638	0.49375	1.20718	0.49528	1.20187		34	0.45379	1.09265	0.44661	1.09553	0.44488	1.09946	0.44349	1.0906	0.44391	1.10157	0.44732	1.1	0.44608
38	0.6672	1.02914	0.65177	0.99429	0.64598	0.99217	0.64976	1.01723	0.65251	1.02217	0.64816	1.01964	0.6404	0.99888	0.64829	1.00322		38	0.57216	1.20505	0.58686	1.21805	0.64598	0.99217	0.58565	1.22299	0.58411	1.21654	0.58201	1.23587	0.57497	1.24262	0.57915	1.23391		38	0.53704	1.11003	0.52438	1.12333	0.52619	1.12483	0.52076	1.11987	0.52277	1.12143	0.53197	1.13107	0.52081
42	0.75161	1.01863	0.7348	0.97554	0.72247	0.98021	0.73003	1.00408	0.73442	1.01029	0.72791	1.01021	0.71998	0.99056	0.72729	0.99321		42	0.65307	1.16835	0.66071	1.18248	0.72247	0.98021	0.66961	1.18758	0.65511	1.18287	0.66564	1.20014	0.65732	1.20261	0.6644	1.2053		42	0.60939	1.09439	0.59463	1.13305	0.6013	1.10437	0.59736	1.13311	0.59616	1.10055	0.60701	1.13927	0.59268
46	0.83207	1.00177	0.80602	0.95527	0.79871	0.95693	0.81525	0.98991	0.81018	0.99146	0.80657	0.98578	0.79975	0.97071	0.80997	0.97421		46	0.72397	1.14571	0.75085	1.16076	0.79871	0.95693	0.75163	1.16192	0.73961	1.15859	0.75199	1.18347	0.74131	1.19896	0.74343	1.19563		46	0.67833	1.06794	0.67149	1.0836	0.68141	1.09574	0.66821	1.08999	0.67223	1.08854	0.67684	1.09807	0.67103
50	0.90938	0.94621	0.88261	0.92853	0.87324	0.93069	0.88642	0.95487	0.89323	0.96297	0.88491	0.96087	0.878	0.9442	0.88597	0.94987		50	0.80391	1.12178	0.84525	1.14654	0.87324	0.93069	0.83807	1.14622	0.83164	1.14668	0.83893	1.16812	0.83644	1.16855	0.83495	1.16527		50	0.75939	1.05023	0.74367	1.0641	0.75563	1.0826	0.75177	1.07135	0.75068	1.07076	0.76151	1.08175	0.754
[truncated: 3 more columns]
